# Supplementary material for: High-Throughput Sequencing of Phage Display Libraries Reveals Parasitic Enrichment of Indel Mutants Caused by Amplification Bias
Source: Int J Mol Sci. 2021 May 24;22(11):5513. doi: 10.3390/ijms22115513 (PMC8197208; doi:10.3390/ijms22115513)
Supplement: Supplementary file 1 [file ijms-22-05513-s001.zip]

Archive with 1 entries (1 files):
- ijms-1223945-supplementary.pdf
